# Supplementary material for: Associations Between Gut Microbiome Enterotypes and Body Weight Change During Whole Milk Consumption
Source: Nutrients. 2026 Feb 9;18(4):563. doi: 10.3390/nu18040563 (PMC12943088; doi:10.3390/nu18040563)
Supplement: Supplementary file 1 [file nutrients-18-00563-s001.zip]

Archive with 7 entries (7 files):
- Supplementary Figure Legends.pdf
- Supplementary Figure S1. Levels of four metabolites that differed in abundance between B1 and R individuals at baseline and their levels after the lead-in phase.pdf
- Supplementary Figure S2. BMI changes and waist circumference changes during the lead-in phase of B1 and R individuals.pdf
- Supplementary Figure S3. Changes in species level and KEGG Ortholog (KO) richness and alpha diversity during the one-month lead-in phase.pdf
- Supplementary Figure S4. Changes in urinary lactose level during the lead-in phase in B1 and R individuals.pdf
- Supplementary Figure S5.  Schematic overview of taurine metabolism and transport.pdf
- Supplementary Tables.xlsx
