# Supplementary material for: Associations Between Gut Microbiome Enterotypes and Body Weight Change During Whole Milk Consumption
Source: Nutrients. 2026 Feb 9;18(4):563. doi: 10.3390/nu18040563 (PMC12943088; doi:10.3390/nu18040563)
Supplement: Supplementary file 1 [file nutrients-18-00563-s001.zip › Supplementary Tables.xlsx]

## Sheet: S1
Supplementary Table S1. Enterotype classification of participants at baseline (T0) and after the lead-in phase (T1)
Participant_ID	T0	T1
S1	R	R
S10	R	R
S100	P	P
S11	B1	NA
S12	R	R
S13	R	R
S14	B1	B1
S15	B1	B1
S16	B1	B1
S17	B2	B2
S18	B1	B1
S19	R	R
S2	B2	B2
S20	R	R
S21	P	P
S22	B2	B2
S23	B1	B1
S24	R	R
S25	NA	B1
S26	R	R
S27	B1	B1
S28	R	R
S29	B2	B2
S3	B1	B1
S30	B1	B1
S31	R	R
S32	R	NA
S33	R	R
S34	R	R
S35	NA	B1
S36	B2	NA
S37	B1	B1
S38	B1	B1
S39	P	B1
S4	B1	B1
S41	R	R
S42	R	NA
S43	B1	B1
S44	B1	B2
S45	R	R
S46	B1	B1
S48	R	R
S49	P	P
S5	B2	B2
S50	R	R
S51	R	R
S52	B1	B1
S53	P	B1
S54	R	R
S55	NA	B1
S56	R	P
S57	B1	B1
S58	R	R
S59	R	R
S6	R	R
S60	B2	B2
S61	B1	B1
S62	B1	NA
S63	B2	B2
S64	B1	B1
S65	B2	B1
S66	B2	NA
S67	R	R
S68	P	R
S69	R	R
S7	R	R
S70	B1	B1
S71	P	NA
S72	B2	B2
S73	R	R
S74	R	NA
S75	R	R
S76	R	R
S77	B1	B1
S78	R	R
S79	R	R
S8	R	R
S80	B1	B1
S82	R	R
S83	B1	B1
S84	R	R
S85	R	R
S86	B1	B1
S87	R	R
S88	B2	NA
S89	P	P
S9	R	NA
S90	B1	B1
S91	NA	B2
S92	R	R
S93	B1	B1
S94	R	R
S95	R	R
S96	NA	B1
S97	B2	B2
S98	R	R
S99	B1	B2
NA: sample not available

## Sheet: S2
Supplementary Table S2. KEGG Orthologs (KOs) involved in taurine metabolism and transport
Category	KO	Name of KO	Reaction	Detected in the present study
Biosynthesis	K01442	cbh; choloylglycine hydrolase [EC:3.5.1.24]	Taurocholate + H2O => Cholic acid + Taurine; Taurodeoxycholate + H2O => Deoxycholic acid + Taurine	Yes
	K00485	dimethylaniline monooxygenase (N-oxide forming) / hypotaurine monooxygenase [EC:1.14.13.8 1.8.1.-]	Hypotaurine + NADPH + H+ + Oxygen => Taurine + NADP+ + H2O	No
	K01580	glutamate decarboxylase [EC:4.1.1.15]	L-Cysteate => Taurine + CO2	Yes
	K18966	sulfinoalanine decarboxylase / aspartate 1-decarboxylase [EC:4.1.1.29 4.1.1.11]	L-Cysteate => Taurine + CO2	No
Degradation	K00659	bile acid-CoA:amino acid N-acyltransferase [EC:2.3.1.65 3.1.2.27 3.1.2.2]	Choloyl-CoA + Taurine => CoA + Taurocholate	No
	K03119	tauD; taurine dioxygenase [EC:1.14.11.17]	Taurine + 2-Oxoglutarate + Oxygen => Sulfite + Aminoacetaldehyde + Succinate + CO2	Yes
	K15372	taurine---2-oxoglutarate transaminase [EC:2.6.1.55]	Taurine + 2-Oxoglutarate => Sulfoacetaldehyde + L-Glutamate	Yes
	K07255	taurine dehydrogenase small subunit [EC:1.4.2.-]	Taurine + H2O + 2 Ferricytochrome c => Sulfoacetaldehyde + Ammonia + 2 Ferrocytochrome c + 2 H+	No
	K07256	taurine dehydrogenase large subunit [EC:1.4.2.-]	Taurine + H2O + 2 Ferricytochrome c => Sulfoacetaldehyde + Ammonia + 2 Ferrocytochrome c + 2 H+	No
Bidirectional Enzyme	K03851	tpa; taurine-pyruvate aminotransferase [EC:2.6.1.77]	Taurine + Pyruvate <=> Sulfoacetaldehyde + L-Alanine	Yes
Transporters	K15551	tauC; taurine transport system substrate-binding protein		Yes
	K15552	tauC; taurine transport system permease protein		Yes
	K10831	tauB; taurine transport system ATP-binding protein [EC:7.6.2.7]		Yes

## Sheet: S3
Supplementary Table S3. Baseline demographic characteristics and habitual dairy intake of B1 and R participants
	B1 (n=24)	R (n=38)	P value
Age (years)	57.50 ± 2.10	57.84 ± 1.39	0.789
Body Weight (kg)	105.77 ± 3.05	106.24 ± 2.36	0.891
Waist circumference (cm)	115.60 ± 1.83	115.17 ± 1.45	0.756
Hip circumference (cm)	111.65 ± 1.38	111.82 ± 1.24	0.931
BMI (kg/m2)	32.88 ± 0.85	32.47 ± 0.58	0.723
Smoke (%)	3 (8.33)	2 (5.26)	0.366
Alcohol (%)	20 (83.33)	33 (86.84)	0.725
Kilocalorie	9968.00 ± 2777.00	10080.00 ± 2201.00	0.703861
Total habitual dairy (g)	416.10 ± 310.90	386.60 ± 382.70	0.52299
Protein percentage (%)	17.92 ± 4.68	17.79 ± 3.69	0.855848
Fat percentage (%)	37.12 ± 6.66	34.97 ± 5.48	0.339114
Carbohydrate percentage (%)	41.62 ± 8.76	45.05 ± 5.55	0.185222
Protein (g)	102.20 ± 32.76	104.40 ± 27.01	0.648938
Fat (g)	100.10 ± 33.65	95.47 ± 26.39	0.902231
Carbohydrate (g)	233.20 ± 88.18	255.50 ± 65.79	0.164322
Cheese (g)	27.51 ± 28.50	27.33 ± 26.04	0.731894
Milk (g)	247.80 ± 209.90	207.10 ± 320.60	0.119516
Fermented dairy (g)	105.60 ± 149.50	112.60 ± 154.20	0.947113
Butter (g)	10.38 ± 11.74	8.64 ± 8.19	0.907928
Others dairy (g)	24.79 ± 41.10	30.92 ± 39.31	0.520115
Differential analyses were performed using the Wilcoxon test for continuous variables, and frequencies were assessed using the Chi-square test (counts > 5) or Fisher’s exact test (counts < 5).

## Sheet: S4
Supplementary Table S4. Comparison of baseline fecal metabolites between B1 and R participants
Fecal Metabolites	B1 (n=19)	R (n=26)	P value	Padj value
Aspartate	0.078 ± 0.031	0.070 ± 0.033	0.30	0.50
Isobutyrate	0.18 ± 0.049	0.23 ± 0.11	0.20	0.41
Lactate	0.073 ± 0.026	0.062 ± 0.033	0.10	0.31
Propionate	2.15 ± 0.96	2.04 ± 0.77	0.95	0.95
Methylamine	0.0046 ± 0.0040	0.0043 ± 0.0035	0.88	0.91
Ethanol	0.072 ± 0.093	0.057 ± 0.053	0.86	0.91
Acetone	0.0085 ± 0.0037	0.0090 ± 0.0049	0.77	0.84
Butyrate	2.54 ± 1.82	2.031 ± 1.027	0.53	0.60
Glycerol	0.57 ± 0.54	0.44 ± 0.28	0.53	0.60
Isoleucine	0.10 ± 0.057	0.096 ± 0.060	0.53	0.60
Uracil	0.12 ± 0.040	0.14 ± 0.071	0.48	0.60
Acetate	8.68 ± 5.46	8.32 ± 2.72	0.45	0.58
Succinate	0.20 ± 0.52	0.049 ± 0.040	0.39	0.53
Formate	0.025 ± 0.026	0.031 ± 0.069	0.38	0.53
3-Phenylpropionate	0.050 ± 0.030	0.055 ± 0.022	0.36	0.53
Glucose	0.63 ± 0.59	0.45 ± 0.45	0.36	0.53
Xanthine	0.064 ± 0.038	0.075 ± 0.048	0.33	0.53
Leucine	0.19 ± 0.075	0.16 ± 0.085	0.23	0.41
Nicotinate	0.025 ± 0.0097	0.023 ± 0.010	0.21	0.41
Hypoxanthine	0.025 ± 0.013	0.032 ± 0.018	0.18	0.38
Valine	0.22 ± 0.095	0.19 ± 0.11	0.17	0.38
Glutamate	0.58 ± 0.17	0.54 ± 0.21	0.15	0.35
Glycine	0.21 ± 0.11	0.18 ± 0.13	0.14	0.35
Valerate	0.37 ± 0.14	0.46 ± 0.18	0.11	0.31
Phenylacetate	0.058 ± 0.032	0.081 ± 0.047	0.096	0.31
Threonine	0.17 ± 0.079	0.14 ± 0.076	0.096	0.31
Fumarate	0.012 ± 0.0057	0.0095 ± 0.0061	0.085	0.31
Tyrosine	0.081 ± 0.033	0.068 ± 0.046	0.079	0.31
Phenylalanine	0.081 ± 0.029	0.072 ± 0.048	0.075	0.31
Isovalerate	0.14 ± 0.057	0.19 ± 0.093	0.064	0.31
Methanol	0.10 ± 0.094	0.062 ± 0.085	0.052	0.31
Alanine	0.15 ± 0.07	0.12 ± 0.11	0.0094	0.11
Tryptophan	0.0090 ± 0.0044	0.0066 ± 0.0054	0.0067	0.11
Dimethylamine	0.0040 ± 0.0016	0.0068 ± 0.0033	0.0011	0.037
Differential analyses were performed using the Wilcoxon test, P values were adjusted for multiple comparisons using the Benjamini–Hochberg method.

## Sheet: S5
Supplementary Table S5. Comparison of baseline urinary metabolites between B1 and R participants
Urinary Metabolites	B1 (n=18)	R (n=25)	P value	Padj value
1-Methylnicotinamide	0.041 ± 0.021	0.052 ± 0.044	0.25	0.52
2-Furoylglycine	0.18 ± 0.11	0.16 ± 0.13	0.41	0.66
3-Aminoisobutyrate	0.27 ± 0.37	0.18 ± 0.16	0.40	0.66
3-Indoxylsulfate	0.18 ± 0.11	0.22 ± 0.16	0.57	0.73
4-Aminobutyrate	0.050 ± 0.020	0.050 ± 0.021	0.68	0.73
Acetate	0.080 ± 0.13	0.062 ± 0.042	0.44	0.66
Acetoacetate	0.065 ± 0.068	0.056 ± 0.030	0.66	0.73
Acetone	0.025 ± 0.016	0.016 ± 0.0055	0.023	0.43
Alanine	0.22 ± 0.10	0.31 ± 0.20	0.25	0.52
Caffeine	0.057 ± 0.027	0.060 ± 0.039	0.87	0.90
Citrate	3.68 ± 2.39	3.69 ± 2.00	0.69	0.73
Creatine	0.16 ± 0.12	0.30 ± 0.45	0.12	0.52
Creatinine	11.15 ± 5.29	13.17 ± 5.34	0.23	0.52
Dimethylamine	0.29 ± 0.10	0.35 ± 0.14	0.26	0.52
Formate	0.20 ± 0.076	0.25 ± 0.15	0.26	0.52
Fumarate	0.0054 ± 0.0035	0.0068 ± 0.0031	0.058	0.52
Glucose	0.21 ± 0.11	0.27 ± 0.24	0.23	0.52
Glycine	0.93 ± 0.63	1.20 ± 0.74	0.18	0.52
Hippurate	3.63 ± 2.10	4.26 ± 2.05	0.21	0.52
Isoleucine	0.017 ± 0.0079	0.019 ± 0.0071	0.37	0.66
Lactate	0.13 ± 0.079	0.20 ± 0.16	0.11	0.52
Lactose	0.28 ± 0.19	0.30 ± 0.15	0.25	0.52
Leucine	0.028 ± 0.0095	0.033 ± 0.012	0.20	0.52
Methyl succinate	0.17 ± 0.20	0.14 ± 0.080	0.91	0.91
N,N-Dimethylglycine	0.040 ± 0.017	0.070 ± 0.070	0.12	0.52
O-Phosphoserine	0.79 ± 0.47	0.89 ± 0.45	0.49	0.67
Phenylalanine	0.38 ± 0.21	0.57 ± 0.32	0.056	0.52
Pyruvate	0.045 ± 0.026	0.055 ± 0.033	0.20	0.52
Succinate	0.034 ± 0.016	0.038 ± 0.020	0.47	0.67
Tartrate	0.21 ± 0.30	0.14 ± 0.20	0.45	0.66
Taurine	0.40 ± 0.22	0.74 ± 0.43	0.0024	0.088
Trigonelline	0.70 ± 0.43	0.63 ± 0.51	0.43	0.66
Trimethylamine	0.011 ± 0.0058	0.014 ± 0.010	0.69	0.73
Trimethylamine N-oxide	0.58 ± 0.39	0.62 ± 0.40	0.61	0.73
Tyrosine	0.14 ± 0.12	0.15 ± 0.092	0.63	0.73
Urea	50.74 ± 46.56	48.27 ± 33.85	0.57	0.73
Valine	0.034 ± 0.013	0.041 ± 0.020	0.36	0.66
Differential analyses were performed using the Wilcoxon test, P values were adjusted for multiple comparisons using the Benjamini–Hochberg method.

## Sheet: S6
Supplementary Table S6. Comparison of baseline KEGG Orthologs (KOs) between B1 and R participants
KO	Enrichment in	P value	Padj value	Name	Pathway	M00563 Methanogenesis, methylamine/dimethylamine/trimethylamine => methane
K00845	B1	1.45451e-06	0.000398318	glk; glucokinase [EC:2.7.1.2]	map00052 Galactose metabolism
K12308	B1	6.27375e-06	0.0012141	bgaB; beta-galactosidase [EC:3.2.1.23]	map00052 Galactose metabolism
K01190	B1	0.00204281	0.04297	lacZ; beta-galactosidase [EC:3.2.1.23]	map00052 Galactose metabolism
K00850	B1	0.00326686	0.0602481	pfkA; 6-phosphofructokinase 1 [EC:2.7.1.11]	map00052 Galactose metabolism
K01785	B1	0.00538488	0.0877074	galM; aldose 1-epimerase [EC:5.1.3.3]	map00052 Galactose metabolism
K13566	B1	0.000133615	0.0102496	NIT2; omega-amidase [EC:3.5.1.3]	map00250 Alanine, aspartate and glutamate metabolism
K01939	R	0.000492574	0.0174074	purA; adenylosuccinate synthase [EC:6.3.4.4]	map00250 Alanine, aspartate and glutamate metabolism
K01756	R	0.000533362	0.0180865	purB; adenylosuccinate lyase [EC:4.3.2.2]	map00250 Alanine, aspartate and glutamate metabolism
K00260	R	0.00054001	0.0181849	gudB; glutamate dehydrogenase [EC:1.4.1.2]	map00250 Alanine, aspartate and glutamate metabolism
K01914	R	0.000665412	0.0205049	asnA; aspartate--ammonia ligase [EC:6.3.1.1]	map00250 Alanine, aspartate and glutamate metabolism
K01940	R	0.000819685	0.0229908	argG; argininosuccinate synthase [EC:6.3.4.5]	map00250 Alanine, aspartate and glutamate metabolism
K09758	B1	0.00150483	0.0343414	asdA; aspartate 4-decarboxylase [EC:4.1.1.12]	map00250 Alanine, aspartate and glutamate metabolism
K00266	R	0.0017975	0.039037	gltD; glutamate synthase (NADPH) small chain [EC:1.4.1.13]	map00250 Alanine, aspartate and glutamate metabolism
K13051	B1	0.00247715	0.0498659	ASRGL1; L-asparaginase / beta-aspartyl-peptidase [EC:3.5.1.1 3.4.19.5]	map00250 Alanine, aspartate and glutamate metabolism
K01580	B1	0.00287752	0.0553904	E4.1.1.15; glutamate decarboxylase [EC:4.1.1.15]	map00250 Alanine, aspartate and glutamate metabolism
K00261	R	0.0030361	0.0575273	GLUD1_2; glutamate dehydrogenase (NAD(P)+) [EC:1.4.1.3]	map00250 Alanine, aspartate and glutamate metabolism
K01425	B1	0.00370011	0.0663004	glsA; glutaminase [EC:3.5.1.2]	map00250 Alanine, aspartate and glutamate metabolism
K01779	R	0.00500096	0.0834297	racD; aspartate racemase [EC:5.1.1.13]	map00250 Alanine, aspartate and glutamate metabolism
K01424	B1	0.00601609	0.0947045	E3.5.1.1; L-asparaginase [EC:3.5.1.1]	map00250 Alanine, aspartate and glutamate metabolism
K00133	R	1.38479e-07	0.00014473	asd; aspartate-semialdehyde dehydrogenase [EC:1.2.1.11]	map00260 Glycine, serine and threonine metabolism
K00831	R	5.58543e-05	0.00628426	serC; phosphoserine aminotransferase [EC:2.6.1.52]	map00260 Glycine, serine and threonine metabolism
K00928	B1	0.00014173	0.0105579	lysC; aspartate kinase [EC:2.7.2.4]	map00260 Glycine, serine and threonine metabolism
K01834	B1	0.000189226	0.0117258	PGAM; 2,3-bisphosphoglycerate-dependent phosphoglycerate mutase [EC:5.4.2.11]	map00260 Glycine, serine and threonine metabolism
K00600	R	0.000269623	0.0134478	glyA; glycine hydroxymethyltransferase [EC:2.1.2.1]	map00260 Glycine, serine and threonine metabolism
K21832	R	0.000441442	0.0166369	gbcB; glycine betaine monooxygenase B [EC:1.14.13.251]	map00260 Glycine, serine and threonine metabolism
K15633	R	0.00126863	0.0301851	gpmI; 2,3-bisphosphoglycerate-independent phosphoglycerate mutase [EC:5.4.2.12]	map00260 Glycine, serine and threonine metabolism
K00060	R	0.00181704	0.039037	tdh; threonine 3-dehydrogenase [EC:1.1.1.103]	map00260 Glycine, serine and threonine metabolism
K00382	B1	0.00384206	0.0683379	DLD; dihydrolipoyl dehydrogenase [EC:1.8.1.4]	map00260 Glycine, serine and threonine metabolism
K21834	B1	0.00586911	0.0931531	dgcB; N,N-dimethylglycine/sarcosine dehydrogenase ferredoxin subunit	map00260 Glycine, serine and threonine metabolism
K00133	R	1.38479e-07	0.00014473	asd; aspartate-semialdehyde dehydrogenase [EC:1.2.1.11]	map00270 Cysteine and methionine metabolism
K00831	R	5.58543e-05	0.00628426	serC; phosphoserine aminotransferase [EC:2.6.1.52]	map00270 Cysteine and methionine metabolism
K00789	R	0.000118617	0.00983332	metK; S-adenosylmethionine synthetase [EC:2.5.1.6]	map00270 Cysteine and methionine metabolism
K00928	B1	0.00014173	0.0105579	lysC; aspartate kinase [EC:2.7.2.4]	map00270 Cysteine and methionine metabolism
K17462	R	0.00071729	0.0211171	yrrT; putative AdoMet-dependent methyltransferase [EC:2.1.1.-]	map00270 Cysteine and methionine metabolism
K00548	B1	0.00121293	0.029394	metH; 5-methyltetrahydrofolate--homocysteine methyltransferase [EC:2.1.1.13]	map00270 Cysteine and methionine metabolism
K09758	B1	0.00150483	0.0343414	asdA; aspartate 4-decarboxylase [EC:4.1.1.12]	map00270 Cysteine and methionine metabolism
K01470	B1	4.51492e-06	0.000940025	E3.5.2.10; creatinine amidohydrolase [EC:3.5.2.10]	map00330 Arginine and proline metabolism
K09123	R	0.00102239	0.0261874	lhpI; cis-L-3-hydroxyproline dehydratase [EC:4.2.1.171]	map00330 Arginine and proline metabolism
K00819	B1	0.00182087	0.039037	rocD; ornithine--oxo-acid transaminase [EC:2.6.1.13]	map00330 Arginine and proline metabolism
K09471	B1	0.00418573	0.0730189	puuB; gamma-glutamylputrescine oxidase [EC:1.4.3.-]	map00330 Arginine and proline metabolism
K00128	B1	0.00519427	0.0858651	ALDH; aldehyde dehydrogenase (NAD+) [EC:1.2.1.3]	map00330 Arginine and proline metabolism
K04486	B1	0.000245548	0.0130863	E3.1.3.15B; histidinol-phosphatase (PHP family) [EC:3.1.3.15]	map00340 Histidine metabolism
K01590	B1	0.00171895	0.0377441	hdc; histidine decarboxylase [EC:4.1.1.22]	map00340 Histidine metabolism
K00128	B1	0.00519427	0.0858651	ALDH; aldehyde dehydrogenase (NAD+) [EC:1.2.1.3]	map00340 Histidine metabolism
K01745	B1	0.00587368	0.0931531	hutH; histidine ammonia-lyase [EC:4.3.1.3]	map00340 Histidine metabolism
K16306	R	0.00057786	0.0189324	fructose-bisphosphate aldolase / 2-amino-3	map00400 Phenylalanine, tyrosine and tryptophan biosynthesis
K05887	B1	0.00202507	0.0427829	ydiB; quinate/shikimate dehydrogenase [EC:1.1.1.282]	map00400 Phenylalanine, tyrosine and tryptophan biosynthesis
K13853	R	0.00355412	0.0642397	aroG; 3-deoxy-7-phosphoheptulonate synthase / chorismate mutase [EC:2.5.1.54 5.4.99.5]	map00400 Phenylalanine, tyrosine and tryptophan biosynthesis
K00831	R	5.58543e-05	0.00628426	serC; phosphoserine aminotransferase [EC:2.6.1.52]	map00680 Methane metabolism
K00201	R	6.88257e-05	0.00732752	fwdB; formylmethanofuran dehydrogenase subunit B [EC:1.2.7.12]	map00680 Methane metabolism
K00584	R	7.49345e-05	0.00755277	mtrH; tetrahydromethanopterin S-methyltransferase subunit H [EC:7.2.1.4]	map00680 Methane metabolism
K00401	R	8.8205e-05	0.00831303	mcrB; methyl-coenzyme M reductase beta subunit [EC:2.8.4.1]	map00680 Methane metabolism	Yes
K00577	R	8.90127e-05	0.00833503	mtrA; tetrahydromethanopterin S-methyltransferase subunit A [EC:7.2.1.4]	map00680 Methane metabolism
K00320	R	9.6083e-05	0.00877075	mer; 5,10-methylenetetrahydromethanopterin reductase [EC:1.5.98.2]	map00680 Methane metabolism
K03422	R	0.000107016	0.00931076	mcrD; methyl-coenzyme M reductase subunit D	map00680 Methane metabolism
K16792	R	0.000113242	0.0095558	aksD; methanogen homoaconitase large subunit [EC:4.2.1.114]	map00680 Methane metabolism
K13942	R	0.000112769	0.0095558	hmd; 5,10-methenyltetrahydromethanopterin hydrogenase [EC:1.12.98.2]	map00680 Methane metabolism
K14126	R	0.000132547	0.0102329	mvhA; F420-non-reducing hydrogenase large subunit [EC:1.12.99.- 1.8.98.5]	map00680 Methane metabolism	Yes
K22480	R	0.00016328	0.0111341	hdrA1; heterodisulfide reductase subunit A1 [EC:1.8.7.3]	map00680 Methane metabolism	Yes
K01624	R	0.000173754	0.0112583	FBA; fructose-bisphosphate aldolase, class II [EC:4.1.2.13]	map00680 Methane metabolism
K06914	R	0.000176576	0.0113406	mfnD; tyramine---L-glutamate ligase [EC:6.3.4.24]	map00680 Methane metabolism
K01834	B1	0.000189226	0.0117258	PGAM; 2,3-bisphosphoglycerate-dependent phosphoglycerate mutase [EC:5.4.2.11]	map00680 Methane metabolism
K00672	R	0.000189856	0.0117258	ftr; formylmethanofuran--tetrahydromethanopterin N-formyltransferase [EC:2.3.1.101]	map00680 Methane metabolism
K00400	R	0.000196889	0.0119988	methyl coenzyme M reductase system	map00680 Methane metabolism
K10977	R	0.000219528	0.012422	aksA; methanogen homocitrate synthase [EC:2.3.3.14 2.3.3.-]	map00680 Methane metabolism
K10978	R	0.000229275	0.0126967	aksF; methanogen homoisocitrate dehydrogenase [EC:1.1.1.87 1.1.1.-]	map00680 Methane metabolism
K00200	R	0.000235452	0.0128472	fwdA; formylmethanofuran dehydrogenase subunit A [EC:1.2.7.12]	map00680 Methane metabolism
K00399	R	0.000249446	0.0130863	mcrA; methyl-coenzyme M reductase alpha subunit [EC:2.8.4.1]	map00680 Methane metabolism	Yes
K01622	R	0.00025387	0.0131842	fructose 1	map00680 Methane metabolism
K00202	R	0.000264923	0.0133975	fwdC; formylmethanofuran dehydrogenase subunit C [EC:1.2.7.12]	map00680 Methane metabolism
K00600	R	0.000269623	0.0134478	glyA; glycine hydroxymethyltransferase [EC:2.1.2.1]	map00680 Methane metabolism
K00581	R	0.000281487	0.0137721	mtrE; tetrahydromethanopterin S-methyltransferase subunit E [EC:7.2.1.4]	map00680 Methane metabolism
K14941	R	0.000297576	0.0140228	cofC; 2-phospho-L-lactate/phosphoenolpyruvate guanylyltransferase [EC:2.7.7.68 2.7.7.105]	map00680 Methane metabolism
K11780	R	0.000294357	0.0140228	cofG; 7,8-didemethyl-8-hydroxy-5-deazariboflavin synthase [EC:4.3.1.32]	map00680 Methane metabolism
K00579	R	0.000296443	0.0140228	mtrC; tetrahydromethanopterin S-methyltransferase subunit C [EC:7.2.1.4]	map00680 Methane metabolism
K04480	R	0.000309842	0.0143218	mtaB; methanol---5-hydroxybenzimidazolylcobamide Co-methyltransferase [EC:2.1.1.90]	map00680 Methane metabolism
K00578	R	0.000347364	0.0153241	mtrB; tetrahydromethanopterin S-methyltransferase subunit B [EC:7.2.1.4]	map00680 Methane metabolism
K07144	R	0.000362336	0.0154641	mfnE; 5-(aminomethyl)-3-furanmethanol phosphate kinase [EC:2.7.4.31]	map00680 Methane metabolism
K18933	R	0.000412005	0.0164772	mfnA; tyrosine decarboxylase / aspartate 1-decarboxylase [EC:4.1.1.25 4.1.1.11]	map00680 Methane metabolism
K00319	R	0.000421245	0.0165146	mtd; methylenetetrahydromethanopterin dehydrogenase [EC:1.5.98.1]	map00680 Methane metabolism
K00204	R	0.00042086	0.0165146	fwdH; 4Fe-4S ferredoxin	map00680 Methane metabolism
K13039	R	0.000428885	0.0165996	comE; sulfopyruvate decarboxylase subunit beta [EC:4.1.1.79]	map00680 Methane metabolism
K12234	R	0.00043357	0.0166369	cofE; coenzyme F420-0:L-glutamate ligase / coenzyme F420-1:gamma-L-glutamate ligase [EC:6.3.2.31 6.3.2.34]	map00680 Methane metabolism
K03421	R	0.000432786	0.0166369	mcrC; methyl-coenzyme M reductase subunit C	map00680 Methane metabolism
K09733	R	0.000448502	0.0167341	mfnB; (5-formylfuran-3-yl)methyl phosphate synthase [EC:4.2.3.153]	map00680 Methane metabolism
K14081	R	0.000458901	0.016964	mtaC; methanol corrinoid protein	map00680 Methane metabolism
K22482	R	0.000497175	0.01741	hdrC1; heterodisulfide reductase subunit C1 [EC:1.8.7.3]	map00680 Methane metabolism	Yes
K11260	R	0.000508683	0.0175786	fwdG; 4Fe-4S ferredoxin	map00680 Methane metabolism
K00402	R	0.000521891	0.0179072	mcrG; methyl-coenzyme M reductase gamma subunit [EC:2.8.4.1]	map00680 Methane metabolism	Yes
K00583	R	0.000527148	0.0180449	mtrG; tetrahydromethanopterin S-methyltransferase subunit G [EC:7.2.1.4]	map00680 Methane metabolism
K07072	R	0.000532362	0.0180865	mfnF; (4-(4-[2-(gamma-L-glutamylamino)ethyl]phenoxymethyl)furan-2-yl)methanamine synthase [EC:2.5.1.131]	map00680 Methane metabolism
K16306	R	0.00057786	0.0189324	fructose-bisphosphate aldolase / 2-amino-3	map00680 Methane metabolism
K08097	R	0.000645331	0.0201426	comA; phosphosulfolactate synthase [EC:4.4.1.19]	map00680 Methane metabolism
K00203	R	0.000653773	0.0203188	fwdD; formylmethanofuran dehydrogenase subunit D [EC:1.2.7.12]	map00680 Methane metabolism
K06034	R	0.000670511	0.0205746	comD; sulfopyruvate decarboxylase subunit alpha [EC:4.1.1.79]	map00680 Methane metabolism
K22481	R	0.00068046	0.0207483	hdrB1; heterodisulfide reductase subunit B1 [EC:1.8.7.3]	map00680 Methane metabolism	Yes
K11212	R	0.000697265	0.0208009	cofD; LPPG:FO 2-phospho-L-lactate transferase [EC:2.7.8.28]	map00680 Methane metabolism
K00440	R	0.000687591	0.0208009	frhA; coenzyme F420 hydrogenase subunit alpha [EC:1.12.98.1]	map00680 Methane metabolism
K00580	R	0.000704288	0.0208696	mtrD; tetrahydromethanopterin S-methyltransferase subunit D [EC:7.2.1.4]	map00680 Methane metabolism
K00170	R	0.000719817	0.0211486	porB; pyruvate ferredoxin oxidoreductase beta subunit [EC:1.2.7.1]	map00680 Methane metabolism
K16793	R	0.000739948	0.0213975	aksE; methanogen homoaconitase small subunit [EC:4.2.1.114]	map00680 Methane metabolism
K14127	R	0.000938543	0.0246329	mvhD; F420-non-reducing hydrogenase iron-sulfur subunit [EC:1.12.99.- 1.8.98.5 1.8.98.6]	map00680 Methane metabolism	Yes
K11781	R	0.000961303	0.0249595	cofH; 5-amino-6-(D-ribitylamino)uracil---L-tyrosine 4-hydroxyphenyl transferase [EC:2.5.1.147]	map00680 Methane metabolism
K00442	R	0.00102531	0.0261995	frhD; coenzyme F420 hydrogenase subunit delta	map00680 Methane metabolism
K13812	R	0.0010692	0.0269417	fae-hps; bifunctional enzyme Fae/Hps [EC:4.2.1.147 4.1.2.43]	map00680 Methane metabolism
K01499	R	0.00109942	0.027497	mch; methenyltetrahydromethanopterin cyclohydrolase [EC:3.5.4.27]	map00680 Methane metabolism
K11261	R	0.00112432	0.0278251	fwdE; formylmethanofuran dehydrogenase subunit E [EC:1.2.7.12]	map00680 Methane metabolism
K05884	R	0.00122562	0.0295003	comC; L-2-hydroxycarboxylate dehydrogenase (NAD+) [EC:1.1.1.337]	map00680 Methane metabolism
K15633	R	0.00126863	0.0301851	gpmI; 2,3-bisphosphoglycerate-independent phosphoglycerate mutase [EC:5.4.2.12]	map00680 Methane metabolism
K00582	R	0.0016173	0.0364495	mtrF; tetrahydromethanopterin S-methyltransferase subunit F [EC:7.2.1.4]	map00680 Methane metabolism
K11645	B1	0.00169955	0.0376679	fbaB; fructose-bisphosphate aldolase, class I [EC:4.1.2.13]	map00680 Methane metabolism
K02446	R	0.00170162	0.0376679	glpX; fructose-1,6-bisphosphatase II [EC:3.1.3.11]	map00680 Methane metabolism
K01070	B1	0.00186583	0.0398246	frmB; S-formylglutathione hydrolase [EC:3.1.2.12]	map00680 Methane metabolism
K00125	R	0.00289173	0.0554573	fdhB; formate dehydrogenase (coenzyme F420) beta subunit [EC:1.17.98.3 1.8.98.6]	map00680 Methane metabolism	Yes
K00443	R	0.00315401	0.0588471	frhG; coenzyme F420 hydrogenase subunit gamma [EC:1.12.98.1]	map00680 Methane metabolism
K00850	B1	0.00326686	0.0602481	pfkA; 6-phosphofructokinase 1 [EC:2.7.1.11]	map00680 Methane metabolism
K11779	R	0.00338751	0.0620004	fbiC; FO synthase [EC:2.5.1.147 4.3.1.32]	map00680 Methane metabolism
K13831	B1	0.00470385	0.079478	hps-phi; 3-hexulose-6-phosphate synthase / 6-phospho-3-hexuloisomerase [EC:4.1.2.43 5.3.1.27]	map00680 Methane metabolism
K14128	R	0.0053161	0.0871683	mvhG; F420-non-reducing hydrogenase small subunit [EC:1.12.99.- 1.8.98.5]	map00680 Methane metabolism	Yes
K00172	R	0.00545141	0.0884042	porC; pyruvate ferredoxin oxidoreductase gamma subunit [EC:1.2.7.1]	map00680 Methane metabolism
K00169	R	0.00607488	0.0952291	porA; pyruvate ferredoxin oxidoreductase alpha subunit [EC:1.2.7.1]	map00680 Methane metabolism
K03801	B1	0.00328227	0.0604555	lipB; lipoyl(octanoyl) transferase [EC:2.3.1.181]	map00785 Lipoic acid metabolism
K00382	B1	0.00384206	0.0683379	DLD; dihydrolipoyl dehydrogenase [EC:1.8.1.4]	map00785 Lipoic acid metabolism
K01961	B1	2.37672e-05	0.0033491	accC; acetyl-CoA carboxylase, biotin carboxylase subunit [EC:6.4.1.2 6.3.4.14]	map01212 Fatty acid metabolism
K02371	B1	0.000342303	0.0152398	fabK; enoyl-[acyl-carrier protein] reductase II [EC:1.3.1.9]	map01212 Fatty acid metabolism
K10780	R	0.000862147	0.0236129	fabL; enoyl-[acyl-carrier protein] reductase III [EC:1.3.1.104]	map01212 Fatty acid metabolism
K00647	B1	0.00254458	0.0508706	fabB; 3-oxoacyl-[acyl-carrier-protein] synthase I [EC:2.3.1.41]	map01212 Fatty acid metabolism
K00648	B1	0.00639404	0.0989372	fabH; 3-oxoacyl-[acyl-carrier-protein] synthase III [EC:2.3.1.180]	map01212 Fatty acid metabolism
Differences were evaluated by Maaslin2 (normalization = "TSS", transform = "LOG", min_prevalence = 0.1), adjusting for age.
padj values <0.1 were listed

## Sheet: S7
Supplementary Table S7. Demographic characteristics of participants after the lead-in phase
Clinical variable	B1 (n=22)	R (n=33)	P value
Waist circumference (cm)	115.25 ± 1.87	113.30 ± 1.28	0.486
Hip circumference (cm)	111.00 ± 1.41	109.85 ± 1.09	0.53
BMI (kg/m2)	32.55 ± 0.87	31.60 ± 0.50	0.559
Body weight (kg)	104.47 ± 3.09	103.04 ± 2.26	0.725
Urine nitrogen 24h (g)	13.08 ± 0.83	13.15 ± 0.51	0.85
Differential analyses were performed using the Wilcoxon test.

## Sheet: S8
Supplementary Table S8. Changes in demographic characteristics during the lead-in phase
Demographics	Enterotype	P value	Padj value	Effect Size
BMI (kg/m2)	R	0.049132	0.0921225	-0.322673
BMI (kg/m2)	All	1.75141e-06	2.60262e-05	-0.523054
BMI (kg/m2)	B1	0.00091	0.00341264	-0.67107
Body weight (kg)	R	0.062293	0.103822	-0.303591
Body weight (kg)	All	3.47016e-06	2.60262e-05	-0.511882
Body weight (kg)	B1	0.00044	0.00220585	-0.708892
Hip circumference (cm)	All	0.0171875	0.0368304	-0.261093
Hip circumference (cm)	B1	0.17498	0.218725	-0.302994
Hip circumference (cm)	R	0.0906828	0.136024	-0.276972
Urine nitrogen 24h (g)	R	0.526309	0.563902	0.108226
Urine nitrogen 24h (g)	B1	0.391318	0.45152	-0.177898
Urine nitrogen 24h (g)	All	0.893251	0.893251	0.016
Waist circumference (cm)	B1	0.125286	0.170845	-0.315838
Waist circumference (cm)	All	0.0031	0.00919101	-0.327301
Waist circumference (cm)	R	0.0169401	0.0368304	-0.37685
Differential analyses were performed using the Wilcoxon test. P values were adjusted for multiple comparisons using the Benjamini–Hochberg method. Effect sizes were calculated to quantify the magnitude of change over time, with the Wilcoxon effect size computed by dividing the Z statistic by the square root of the number of observations (N).

## Sheet: S9
Supplementary Table S9. Changes in KEGG Orthologs (KOs) prevalence in R participants during the lead-in phase
KO	Frequency P value	Frequency Padj value	Frequency test	T0 prevalence (%)	T1 prevalence (%)	Name of KO
K01545	0.00548406	1	Chi-square	26.3158	60.5263	Potassium-transporting ATPase KdpF subunit
K03258	0.00518708	1	Fisher's exact	0	21.0526	Translation initiation factor 4B
K03670	0.00706568	1	Fisher's exact	60.5263	89.4737	Periplasmic glucans biosynthesis protein
K03793	0.00460254	1	Chi-square	44.7368	78.9474	Pteridine reductase [EC:1.5.1.33]
K06197	0.00460254	1	Chi-square	21.0526	55.2632	Cation transport regulator
K07232	0.00983926	1	Chi-square	44.7368	76.3158	Glutathione-specific gamma-glutamylcyclotransferase [EC:4.3.2.7]
K07676	0.00474707	1	Fisher's exact	55.2632	86.8421	Two-component system, NarL family, sensor histidine kinase RcsD [EC:2.7.13.3]
K08350	0.00782172	1	Chi-square	50	81.5789	Formate dehydrogenase-N, gamma subunit
K08682	0.00131387	1	Chi-square	28.9474	68.4211	Acyl carrier protein phosphodiesterase [EC:3.1.4.14]
K11914	0.00935567	1	Fisher's exact	57.8947	86.8421	Sigma-54 dependent transcriptional regulator
K13620	0.0089026	1	Chi-square	47.3684	78.9474	Putative colanic acid polymerase
K13831	0.00935567	1	Fisher's exact	57.8947	86.8421	3-hexulose-6-phosphate synthase / 6-phospho-3-hexuloisomerase [EC:4.1.2.43 5.3.1.27]
K16138	0.00588821	1	Chi-square	34.2105	68.4211	TetR/AcrR family transcriptional regulator, repressor for uid operon
K21085	0.00228249	1	Chi-square	42.1053	78.9474	Diguanylate cyclase [EC:2.7.7.65]
K21976	0.00509569	1	Chi-square	23.6842	57.8947	Probable RcsB/C two-component-system connector, global regulator of biofilm formation and acid-resistance

## Sheet: S10
Supplementary Table S10. Changes in gut microbial species, metagenome-assembled genomes (MAGs), and KEGG Orthologs (KOs) during the lead-in phase
Features	Enterotype	Participant number	Abundance P value	Abundance Padj value	Frequency P value	Frequency Padj value	Frequency test	T0 prevalence (%)	T1 prevalence (%)	Name of KO	Taxonomy of MAG
Streptococcus thermophilus	R	38	0.000445079	0.355619	0.00509569	1	Chi-square	57.8947	23.6842
Streptococcus thermophilus	B1	24	1.50022e-06	0.0019773	0.000400197	0.26373	Fisher's exact	79.1667	25
Streptococcus thermophilus	All	82	8.52963e-08	0.000118562	1.02066e-05	0.00709358	Chi-square	60.9756	25.6098
MAG4300	R	38	0.00882389	0.987664	0.0401566	1	Chi-square	39.4737	15.7895		d__Bacteria;p__Bacillota;c__Bacilli;o__Lactobacillales;f__Streptococcaceae;g__Streptococcus;s__Streptococcus thermophilus
MAG4300	All	82	3.00292e-05	0.0567469	0.000741209	0.353186	Chi-square	43.9024	18.2927		d__Bacteria;p__Bacillota;c__Bacilli;o__Lactobacillales;f__Streptococcaceae;g__Streptococcus;s__Streptococcus thermophilus
MAG4300	B1	24	1.01081e-05	0.0178914	0.00035512	0.15714	Fisher's exact	70.8333	16.6667		d__Bacteria;p__Bacillota;c__Bacilli;o__Lactobacillales;f__Streptococcaceae;g__Streptococcus;s__Streptococcus thermophilus
MAG1007	R	38	0.0115894	0.987664	0.0177523	1	Fisher's exact	39.4737	13.1579		d__Bacteria;p__Bacillota;c__Bacilli;o__Lactobacillales;f__Streptococcaceae;g__Streptococcus;s__Streptococcus thermophilus
MAG1007	All	82	5.95456e-05	0.0567469	6.39121e-05	0.0609083	Chi-square	42.6829	13.4146		d__Bacteria;p__Bacillota;c__Bacilli;o__Lactobacillales;f__Streptococcaceae;g__Streptococcus;s__Streptococcus thermophilus
MAG1007	B1	24	2.08504e-05	0.0184526	1.71199e-05	0.0151511	Fisher's exact	70.8333	8.33333		d__Bacteria;p__Bacillota;c__Bacilli;o__Lactobacillales;f__Streptococcaceae;g__Streptococcus;s__Streptococcus thermophilus
K17217	R	38	0.00773507	0.963015	0.0213724	1	Chi-square	68.4211	39.4737	Cystathionine gamma-lyase / homocysteine desulfhydrase [EC:4.4.1.1 4.4.1.2]
K17217	B1	24	1.09185e-06	0.0151505	3.06043e-05	0.212333	Fisher's exact	83.3333	20.8333	Cystathionine gamma-lyase / homocysteine desulfhydrase [EC:4.4.1.1 4.4.1.2]
K17217	All	82	1.39656e-07	0.00200602	2.26623e-05	0.162761	Chi-square	71.9512	37.8049	Cystathionine gamma-lyase / homocysteine desulfhydrase [EC:4.4.1.1 4.4.1.2]
Bifidobacterium	B1	24	0.709046	0.91516	1	1	Fisher's exact	91.67	95.83
Bifidobacterium	R	38	0.985044	0.998618	1	1	Fisher's exact	97.37	97.37
Bifidobacterium	All	82	0.699738	0.973083	0.68	1	Fisher's exact	95.12	97.56
Differences were evaluated by Maaslin2 (normalization = "TSS", transform = "LOG", min_prevalence = 0.1), adjusting for age.

[truncated: 10 more sheets: S11, S12, S13, S14, S15, S16, S17, S18, S19, S20]
